# Supplementary material for: Associations of Lifestyle, Ambient Air Pollution With Progression of Asthma in Adults: A Comprehensive Analysis of UK Biobank Cohort
Source: Int J Public Health. 2024 Sep 25;69:1607640. doi: 10.3389/ijph.2024.1607640 (PMC11461204; doi:10.3389/ijph.2024.1607640)
Supplement: Supplementary file 1 [file DataSheet1.zip]

Archive with 6 entries (5 files):
- Supplementary Material/
- __MACOSX/._Supplementary Material
- Supplementary Material/.DS_Store
- __MACOSX/Supplementary Material/._.DS_Store
- Supplementary Material/Supplementary Material.docx
- __MACOSX/Supplementary Material/._Supplementary Material.docx
